# Supplementary material for: Comparison of nalbuphine and sufentanil for colonoscopy: A randomized controlled trial
Source: PLoS One. 2017 Dec 12;12(12):e0188901. doi: 10.1371/journal.pone.0188901 (PMC5726642; doi:10.1371/journal.pone.0188901)
Supplement: S1 File — (XLSX) [file pone.0188901.s001.xlsx]

## Sheet: 合并2
groups	sex	age	height	weight	ASA	diagnosis	previous history	Operation history	others	hh	mm	ss	vas	sbp00	sbp0	sbp1	sbp2	sbp3	sbp6	sbp9	sbp12	sbp15	sbp18	sbp21	sbp24	sbp27	sbp30	dbp00	dbp0	dbp1	dbp2	dbp3	dbp6	dbp9	dbp12	dbp15	dbp18	dbp21	dbp24	dbp27	dbp30	map00	map0	map1	map2	map3	map6	map9	map12
S	1	25	173	78	1	hematochezia	-	N	-	10	42	0	0	129	129	103	99	98	97	97	99	96						78	78	68	61	58	60	56	58	56						94	94	77	71	69	69	66	69
S	2	45	154	50	1	examination	-	Y	-	9	0	10	0	140	140	113	108	92	101	105	118	105						92	92	69	66	58	54	62	78	72						100	100	80	76	66	69	72	87
N1	2	32	158	47	2	rectal tumor	-	N		9	39	24	0	127	127	124	111	99	96	87	89	90	93					78	78	88	64	59	56	54	52	54	53					86	86	86	78	68	69	63	60
N2	2	46	150	55	1	stomachache	-	N	-	8	53	30	2	121	121	121	103	102	95	87	91							86	86	74	67	62	62	56	58							99	99	87	77	76	71	64	67
N3	2	46	162	60	1	examination	-	N	-	13	38	20	0	144	144	129	119	106	112	106	106	102						92	92	81	73	69	67	60	65	62						106	106	91	84	76	77	73	74
N3	2	57	157	58	2	examination	-	Y	subtotal gastrectomy	14	38	50	0	145	145	134	113	107	110	111	99	98	99	98	108	123	103	72	72	69	68	66	67	67	60	58	62	61	68	75	64	102	102	89	80	77	79	79	72
N1	2	61	157	57	2	examination	hypertension	N	-	13	43	30	0	139	139	108	102	98	97	100	98	96	101					81	81	69	65	62	61	64	66	62	67					99	99	78	74	70	70	73	74
N1	1	53	165	53	2	ascites	-	N	-	11	6	0	0	147	147	116	98	103	106	102	113	106						83	83	61	64	64	72	72	75	78						103	103	83	70	72	81	80	83
S	2	50	156	55	1	examination	-	Y	appendicectomy	10	13	50	0	105	105	86	86	82	95	90	87	79	88	86				62	62	50	48	48	59	55	57	51	54	53				74	74	61	58	59	70	66	57
N1	2	41	156	50	2	examination	-	Y	Caesarean section	8	48	10	0	130	124	108	98	94	92	91	93	90	88	90	87			77	78	64	59	50	50	53	55	50	55	52	50			89	86	75	64	64	67	63	67
S	2	53	167	55	1	examination	-	Y	cholecystectomy	11	48	10	0	124	124	112	110	104	98	102								62	62	57	55	50	49	52								67	67	65	62	60	57	57
N2	1	43	160	55	1	stomachache	-	Y	Caesarean section	13	58	0	0	134	134	116	111	101	100	100	111	111	121	118	115			91	91	76	72	66	65	66	71	73	71	79	77			103	103	85	83	76	73	76	82
N2	2	20	160	59	2	examination	-	Y	appendicectomy	14	32	0	0	126	126	110	102	103	103	100								82	82	71	65	67	65	64								98	98	80	74	78	76	74
N2	2	49	155	61	2	examination	-	N	-	15	32	35	0	136	136	110	107	102	98	94	92	100	96	90	85			81	81	62	63	60	59	59	59	60	53	58	52			93	93	82	73	71	72	69	70
N3	1	47	153	52	2	examination	-	Y	operation for carcinoma of rectum	10	19	40	0	125	128	107	105	106	103	108	106	103	102					81	89	69	66	67	66	69	71	68	64					95	89	78	77	79	56	66	70
N2	2	45	145	49	2	examination	-	Y	-	14	41	40	0	138	138	127	97	101	93	99	88	105	98	103	117	106		87	87	64	57	57	56	59	55	64	65	53	72	59		102	105	75	66	68	69	70	66
N1	1	39	170	65	1	examination	-	N	-	9	10	30	0	145	140	121	117	111	108	106	104	101	106	104	101	105	113	95	84	74	73	77	73	67	68	66	68	68	66	69	75	109	101	89	82	84	82	71	71
N3	1	59	164	69	2	examination	hypertension	N	-	10	7	30	0	144	144	118	110	105	98	92	91	91	92					82	82	75	69	66	60	57	54	55	58					98	88	82	76	71	71	67	64
S	2	29	162	49	1	diarrhea	-	N	-	9	25	45	0	137	137	122	107	104	102	91	98	93	102					82	82	67	53	60	50	53	53	51	57					98	98	83	76	74	64	67	66
S	2	52	169	70	2	diarrhea	hypertension	N	-	8	44	50	0	170	160	137	116	122	127									70	70	73	72	67	69									122	110	99	82	80	85
S	1	51	166	65	2	examination	-	Y	-	9	48	50	0	139	139	116	112	107	99	97	100	102						88	88	72	68	69	64	63	65							100	100	82	78	78	72	72	72
N3	1	48	163	72	2	examination	-	Y	cholecystectomy	10	29	50	0	143	121	106	107	110	104	109	113	108	106					86	77	69	70	67	67	69	72	71	67					99	86	75	78	77	77	80	81
N2	2	33	155	46	1	hematochezia	-	Y	Caesarean section	9	20	20	0	127	127	102	100	99	98	100	92							80	80	64	63	63	62	74	50							91	91	73	69	68	82	61	61
N2	1	37	168	65	1	examination	-	N	-	14	52	30	0	112	112	106	107	102	92	96	93	94						80	80	75	69	66	59	59	61	62						89	89	81	78	75	66	68	68
N3	1	33	178	85	1	diarrhea	-	N	-	10	45	20	0	124	124	89	109	106	105	102	118	115	123					82	82	66	88	87	83	80	71	72	81					92	92	71	93	90	88	86	84
N3	2	38	154	55	1	examination	-	N	-	11	25	50	0	130	129	117	100	97	94	100	98	102	95	97	97	97	112	75	81	71	65	55	53	59	57	60	56	57	57	75	72	89	93	82	73	66	62	69	67
N2	2	50	158	53	1	examination	-	Y	Caesarean section	14	1	15	1	132	123	104	101	101	100	100	115	105	104	107	101	93	100	74	72	70	62	53	67	67	84	76	74	72	68	62	68	89	86	78	71	64	74	75	91
N3	2	53	163	55	1	examination	-	Y	Caesarean section	15	31	5	0	118	105	96	95	102	104	97	98	95	100	97	93	89	102	79	71	68	70	72	73	72	70	70	69	69	65	65	72	88	78	75	76	79	80	78	77
S	1	26	173	76	1	diarrhea	-	N	-	9	2	40	0	124	120	107	105	105	97	99	103	100	102					80	80	69	63	65	67	69	68	63	65					90	88	77	73	72	74	77	76
N1	1	28	174	72	1	examination	-	N	-	15	5	40	1	135	134	123	129	110	107	104	101	105	114					99	97	90	88	71	66	67	67	71	73					107	105	97	96	80	75	76	75
N1	2	51	164	69	2	diarrhea	-	N	-	10	34	50	0	109	109	96	94	94	91	92	96	104	104	99				73	73	69	62	64	62	64	76	76	65	70				81	81	76	69	71	69	70	71
S	1	42	172	90	1	examination	-	N	-	11	14	50	0	144	133	128	117	114	119	110	119							92	97	84	88	82	76	81	79							102	105	96	94	90	84	88	87
N1	1	61	172	72	2	examination	-	N	-	9	8	30	0	150	147	129	111	98	98	102	86	84	87	93				81	77	74	67	66	69	63	58	58	60	67				99	85	87	78	74	76	73	65
N3	1	60	173	68	2	examination	-	Y	appendicectomy	9	54	10	2	133	133	107	99	99	100	90	88	89	88	92	87	93		87	87	70	72	71	69	64	64	65	61	63	65	64		99	99	79	77	77	76	69	70
S	2	35	165	52	1	examination	-	Y	Caesarean section	11	35	20	0	115	115	101	92	90	86	78	85	85	94	102				67	67	62	48	47	49	46	52	63	54	62				76	76	60	48	47	58	54	60
N2	1	36	170	73	1	examination	-	N	-	10	54	0	0	104	104	101	100	95	97	100								62	59	60	60	56	61	60								71	67	67	69	68	66	71
N1	1	54	168	75	2	examination	-	N	-	10	10	30	0	131	131	110	110	104	99	106	102							86	78	70	68	64	72	65	69							97	90	79	77	74	79	74	77
N1	2	49	158	50	2	examination	-	N	-	14	20	45	2	120	120	113	89	85	87	93	93							75	75	70	57	57	56	61	59							85	85	80	65	63	63	69	67
S	2	38	160	63	2	diarrhea	-	N	-	14	50	5	0	122	122	100	89	87	99	96	94	90						80	80	67	59	56	63	62	62	58						90	90	75	66	63	72	70	69
N2	2	62	150	53	2	examination	-	Y	operation for carcinoma of rectum	11	17	5	0	148	136	101	86	86	97	94	91							87	78	63	52	55	64	62	58							99	92	73	60	62	72	70	66
N3	2	55	150	59	2	examination	-	N	-	10	5	40	2	136	130	104	114	121	97	100	109	103	100	109	97	102	100	68	65	76	69	72	59	69	74	71	67	69	63	60	72	83	81	81	80	83	68	76	81
N3	2	64	155	45	2	examination	-	Y	Caesarean section	9	34	40	0	141	141	123	96	84	83	100	95	95	90					70	70	64	54	49	55	47	57	55	52					88	88	79	64	58	62	56	68
N3	1	61	168	71	2	examination	-	N	-	10	31	5	0	118	118	111	104	98	91	93	94	92	89	91				80	80	71	73	66	63	68	65	66	65	66				89	89	79	80	74	69	74	72
N2	1	28	170	60	1	examination	-	N	-	13	38	0	0	113	113	99	110	87	90	96	90	91	88					58	58	63	55	52	43	43	36	38	42					70	70	71	64	60	55	57	50
N2	2	50	153	49	2	examination	-	Y	Caesarean section	11	12	30	0	134	134	108	109	95	110	117	95							75	75	64	71	58	73	72	61							89	89	75	79	67	83	83	69
S	2	43	162	59	1	constipation	-	N	-	15	31	30	0	126	126	116	96	89	88	88	86	92	93	86	88	87		70	70	68	61	56	55	55	57	60	61	57	55	58		83	83	80	69	64	64	63	63
N2	1	58	168	68	2	examination	diabetes	N	-	13	56	30	0	118	118	101	95	91	97									76	76	69	65	64	68									86	86	76	72	71	74
N1	2	62	135	50	2	examination	-	N	-	10	34	0	0	131	131	128	89	91	87	89	92	87	81	89	86	90	88	73	73	68	58	58	62	61	64	59	56	64	58	62	56	88	88	81	65	64	68	68	70
N1	2	48	154	58	1	examination	-	Y	appendicectomy	9	53	40	0	151	151	122	112	111	122	114	121	115						83	83	66	65	67	79	67	70	68						100	100	80	77	78	89	79	82
S	2	44	153	50	1	constipation	-	Y	LC	8	36	28	0	118	118	95	92	88	84	84								66	66	56	54	57	50	48								75	75	64	63	64	58	57
N1	1	50	169	74	2	examination	-	Y	appendicectomy	14	13	21	1	122	122	120	117	93	94	101	99	96	94	95	96	106		76	76	74	72	61	60	73	66	62	61	62	65	71		88	88	86	84	68	68	78	73
S	2	62	170	79	2	examination	-	N	-	9	29	0	0	128	128	104	89	88	92	100	98	100	90					74	74	60	60	55	63	64	68	55	62					87	87	71	67	63	70	71	76
N3	2	48	160	63	1	constipation	-	N	-	9	5	20	0	123	117	111	97	89	88	91	94	100	92	94	97			76	75	72	58	59	58	61	64	58	67	54	64			88	85	80	67	65	64	68	72
N2	1	54	168	63	2	examination	-	N	-	9	38	0	0	116	116	119	112	104	104	106	108	105	107					88	88	84	84	79	77	81	77	79	82					95	96	89	84	84	83	86	84
N3	1	51	173	75	2	examination	-	N	-	9	28	10	0	172	135	133	126	140	128	136	131	144						103	90	82	90	97	92	96	83	100						121	100	94	98	99	99	99	94
N3	1	61	163	61	2	hematochezia	-	N	-	10	11	10	0	136	130	117	116	108	104	103	99	102	102	98	100	103	97	79	91	76	70	68	69	66	69	68	70	70	70	69	71	94	98	84	79	77	76	75	76
N2	2	46	150	58	2	constipation	-	N	-	11	2	30	0	96	96	93	85	84	84	85	86	80						59	59	64	59	54	55	55	55	54						68	68	71	65	62	62	62	63
S	2	48	155	63	1	examination	-	N	-	15	38	0	0	123	123	117	119	97	88	82	91	86	93	88				80	80	77	64	59	51	53	56	55	63	56				90	90	87	77	68	60	60	65
N2	2	49	157	62	2	examination	-	Y	cholecystectomy	13	38	30	0	118	118	104	97	86	92	88	88	84	86					78	78	71	67	61	67	57	65	57	59					87	87	78	74	67	72	65	70
S	2	65	158	60	2	examination	-	Y	cholecystectomy	14	4	15	0	137	148	102	93	95	96	89	98	92	96	90	96	105	98	72	63	62	59	54	58	51	57	56	53	55	54	64	58	90	83	71	66	65	67	60	68
N3	1	48	165	80	2	constipation	-	Y	cholecystectomy	9	49	30	0	113	113	107	107	107	99	99	97							84	84	83	77	70	71	75	71							92	92	79	74	62	75	78	78
S	2	37	163	57	1	examination	-	Y	Caesarean section	9	52	20	0	126	122	115	117	102	97	99	96	96	93					76	67	64	60	57	54	59	55	51	52					87	80	76	74	67	64	67	64
N1	2	58	145	56	2	stomachache	-	N	-	15	32	30	0	125	118	107	103	103	106	103								78	78	69	68	70	70	65								88	88	77	76	68	78	75
S	1	58	172	80	2	examination	-	Y	appendicectomy	13	46	45	0	112	112	106	96	96	96	94	96	98	93	92				70	70	67	65	64	62	62	62	63	61	66				79	73	72	71	71	71	69	70
N1	2	61	145	41	1	examination	-	N	-	8	43	20	0	142	126	123	94	82	83	73	77	85						60	77	61	52	48	48	43	46	52						78	89	77	62	55	57	50	53
N1	1	38	172	88	1	stomachache	-	N	-	14	25	35	0	129	123	111	113	108	117	115	117							85	77	78	82	80	77	73	73							94	91	71	73	75	64	67	83
N3	1	47	165	55	1	examination	-	N	-	8	28	13	0	114	105	98	95	96	93	93								77	71	68	67	71	66	61								86	79	75	73	76	72	69
N1	1	50	160	68	2	examination	-	Y	operation for carcinoma of colon	9	14	45	0	126	122	111	110	110	107	109	107	104	105	109	99			91	72	72	76	77	77	76	75	67	71	76	75			99	85	82	83	84	84	83	82
N2	1	45	162	54	2	stomachache	-	Y	appendicectomy	14	3	45	1	126	129	115	108	108	90	91	89	90						84	82	78	75	75	65	63	63	65						95	94	87	82	82	70	69	69
N3	1	62	172	69	2	examination	-	N	-	8	46	10	0	129	124	93	85	87	84	93	87	85	98					96	79	67	58	71	58	62	59	61	61					102	88	73	64	74	65	69	65
S	2	45	158	57	1	examination	-	N	-	15	8	0	0	112	101	87	85	88	91	90	86	90	88					68	67	53	52	59	60	60	51	57	55					77	75	61	60	65	67	67	59
N1	1	60	172	55	1	examination	-	N	-	9	39	0	0	137	109	113	117	112	124	117	116	112	133	117	116	134		68	78	73	72	60	74	75	74	70	73	76	74	75		84	86	73	83	74	87	82	84
S	1	44	177	75	2	hematochezia	-	N	-	10	20	30	0	123	113	113	105	104										80	75	69	66	62										90	83	78	74	71
S	1	45	172	80	2	examination	-	Y	cholecystectomy	8	44	30	0	125	114	113	97	97	95	98	98	101	91					75	66	70	63	63	63	65	67	72	69					88	77	80	71	71	70	72	74
S	1	50	160	63	2	examination	-	N	-	9	22	30	0	161	148	147	126	120	127	110								96	98	86	87	80	80	74								113	110	99	96	90	92	76
N2	2	40	163	63	1	examination	-	N	-	9	35	20	0	114	111	100	97	94	108	105	114	96	112					69	57	53	46	49	67	64	66	61	67					79	70	64	58	59	76	73	77
N1	2	53	158	75	2	examination	-	N	-	10	43	35	0	160	155	123	110	106	110	109	110	104	109					93	77	69	69	64	71	67	64	61	71					97	97	81	78	75	79	77	73
S	2	50	150	52	2	examination	-	N	-	14	23	30	0	120	115	90	88	88	83	86	96							99	72	56	52	52	47	53	59							103	82	64	62	61	56	61	68
N3	1	50	165	54	2	hematochezia	-	N	-	11	30	5	0	140	117	106	97	101	101	92	87	86						85	78	68	64	64	62	61	63	56	56					98	86	77	71	73	71	69	65
N1	1	53	172	74	2	examination	-	N	-	11	10	30	0	118	113	101	94	91	87	86								77	67	66	63	61	58	57	52							86	78	74	71	68	65	63	60
N2	2	60	158	60	1	stomachache	-	N	-	8	40	25	0	150	142	116	109	111	114	124	125	121	115	107	104			87	75	63	58	77	75	75	79	81	74	67	69			104	90	76	71	85	85	86	89
N1	2	64	156	54	2	examination	-	N	-	10	6	0	0	137	152	108	104	105	103	109	118	127	124	127	116			106	74	58	55	59	62	59	66	69	58	62	63			114	93	71	67	69	72	72	79
S	2	36	160	58	2	constipation	-	N	-	14	47	5	1	115	112	102	91	87	87	90	89							70	68	51	47	46	45	47	47							81	79	63	58	56	56	57	56
S	2	22	162	55	1	hematochezia	-	Y	appendicectomy	13	39	20	0	120	118	107	98	102	99	102	99	99						80	74	74	58	56	64	57	64	59						90	85	81	67	66	72	67	71
S	2	47	166	70	1	examination	-	N	-	14	2	10	0	142	128	113	104	104	99	95	94							78	74	68	65	62	62	62	62							95	88	79	73	71	70	69	69
N1	2	18	162	60	1	examination	-	N	-	8	43	5	0	109	103	92	96	90	95	100	95	94						66	58	56	59	55	61	43	62	65						76	70	65	65	64	69	56	70
N2	1	65	175	56	2	examination	hypertension	N	-	13	36	55	0	129	130	111	98	85	84	84	90	93	96	104	100	98	90	83	75	70	62	56	57	60	63	65	67	62	69	63	63	92	88	79	71	65	63	65	70
N3	1	63	169	65	2	examination	-	N	-	9	25	20	0	134	114	110	99	101	102	93	110	104						88	73	67	58	63	57	62	62	63						98	83	77	69	73	68	70	74
S	1	28	172	52	2	examination	-	Y	LC	15	21	0	0	119	114	104	107	103	108	103	109	108	111	107	108			73	72	66	69	63	69	74	75	68	73	68	68			84	81	74	77	72	78	81	82
N1	1	52	157	55	2	examination	-	N	-	9	25	30	0	155	156	149	128	115	104	99	95	95						109	106	94	89	69	71	62	58	60						100	121	99	91	79	79	70	67
S	2	48	158	56	2	hematochezia	hypertension	Y		11	6	5	0	126	139	138	116	103	98	106	99	100	97	97	100	102		95	96	88	71	72	72	70	65	72	71	67	70	70		93	107	92	82	80	78	79	72
N1	1	50	162	60	1	examination	-	N	-	8	52	26	0	146	122	117	102	100	103	95	98							91	78	75	73	70	72	70	71							106	89	86	80	77	79	76	77
N2	2	44	165	60	1	examination	-	N	-	14	53	0	0	111	117	114	106	97	90	85	86	103	94	83	80			61	70	57	44	59	50	48	50	61	50	47	50			74	81	70	58	68	59	56	59
N2	1	37	165	67	2	examination	-	N	-	11	37	40	0	121	121	103	98	89	94	94	89	96	104	103	97	96	98	83	81	67	65	62	61	61	63	59	71	75	65	63	65	92	90	76	73	69	69	69	69
N1	2	20	175	65	1	hematochezia	-	N	-	11	9	45	0	119	114	108	99	98	102	102								76	75	67	59	65	69	69								87	84	77	68	72	76	76
S	2	52	171	70	2	constipation	-	N	-	15	33	30	0	145	139	115	111	103	103	85	87							76	64	68	57	58	58	52	50							93	82	77	70	68	69	60	59
S	2	52	154	52	2	stomachache	-	N	-	9	24	50	0	150	150	148	121	113	103	99	106	109	108	106				91	91	95	80	74	72	71	75	80	78	74				99	99	99	90	84	79	78	83
N1	1	53	170	71	2	examination	-	N	-	8	53	45	0	119	119	114	105	105	109	111	101	101	99	69	73	79		75	75	70	71	70	69	69	70	73	70	69	73	79		84	84	80	78	78	79	79	77
N2	1	64	177	69	2	examination	-	Y	-	11	29	20	0	101	122	109	99	92	95	94	93							83	72	69	63	61	62	61	65							75	83	78	72	68	70	69	71
N3	1	36	169	65	1	examination	-	N	-	14	20	40	0	117	133	148	116	99	96	106	104							81	76	83	76	56	59	66	69							90	87	99	85	66	68	75	78
S	2	31	154	50	2	examination	-	N	-	15	0	20	0	115	105	109	100	94	91									73	67	63	57	58	59									81	76	71	66	67	67
N1	1	32	169	63	1	diarrhea	-	N	-	15	38	0	0	121	115	116	116	112	88	91								81	72	78	70	70	57	53								91	83	87	80	79	64	62
N2	2	44	156	50	2	examination	-	Y	-	9	35	55	0	102	105	86	81	79	95	94								61	79	50	49	57	72	60								71	85	59	57	61	77	67
N2	2	37	153	52	1	examination	-	N	Caesarean section	14	45	55	0	100	100	98	99	91	87	94	92	87	86	90				64	64	68	63	53	51	59	44	54	50	57				72	72	75	72	62	59	68	51
S	1	40	173	75	1	examination	-	N	-	15	52	0	0	136	134	100	94	95	93	102								83	59	59	61	59	71	65								96	79	70	69	68	77	75
N3	1	50	169	72	1	examination	-	N	-	14	5	30	0	128	128	113	100	99	98	104	96							73	73	60	57	57	59	58	59							89	89	73	67	67	69	70	69
S	2	47	164	62	1	examination	-	Y	hysteromyomectomy	9	56	50	0	112	112	100	93	92	94	92	91	92	99	107	99			58	58	58	53	58	56	58	57	63	62	59	60			71	71	67	63	66	64	66	65
S	2	42	157	65	1	examination	-	Y	Caesarean section	15	0	0	0	107	105	91	92	91	100									60	57	51	47	51	57									72	69	61	58	59	67
N2	1	46	156	52	2	examination	-	N	-	13	37	30	0	134	134	114	100	92	95	103								97	97	80	68	68	68	65								106	106	89	76	73	74	68
N2	1	44	176	78	2	examination	-	Y	appendicectomy	9	3	35	0	108	99	92	88	81										67	67	61	57	55										76	74	67	65	60
S	2	44	157	57	1	examination	-	N	-	9	49	55	0	111	102	98	98	94	89	89								66	64	64	60	55	52	56								78	73	71	69	65	61	64
N3	1	27	174	58	1	stomachache	-	N	-	15	24	40	0	112	114	114	106	106	103									76	72	71	71	66	62									84	82	82	82	76	72
N1	2	37	154	56	1	examination	-	N	-	10	32	40	2	108	114	87	79	85	90	91	86	87	93					82	77	53	54	47	59	57	56	57	61					88	85	61	59	57	66	65	63
N3	2	53	153	65	2	examination	-	N	-	10	56	20	0	156	134	115	111	121	115	112	106	101	96					83	83	66	73	80	72	69	65	65	65					103	94	78	77	84	88	82	78
N3	2	46	153	54	2	constipation	-	Y	cholecystectomy	14	3	30	0	121	121	117	106	100	104	102	100							63	63	74	69	73	65	73	70							79	79	84	78	69	75	73	70
S	1	36	174	72	2	examination	-	Y	cholecystectomy	14	43	10	0	114	97	98	99	99	92									96	71	75	69	69	66									84	77	79	75	75	72
N3	1	50	162	75	1	diarrhea	-	N	-	11	0	0	0	122	136	114	107	101	109									89	86	80	72	65	71									96	98	87	80	74	80
N1	1	33	170	69	1	examination	-	N	-	10	18	30	0	95	98	91	85	95	98	92	91							75	66	58	60	66	70	71	66							71	74	66	66	73	77	76	77
N3	2	33	165	60	1	examination	-	N	-	16	1	25	0	111	113	100	96	98	91	94	94	92	94	90				75	72	59	66	56	54	55	60	57	56	54				82	81	69	72	66	63	64	68
N1	2	64	150	57	2	stomachache	-	Y	hysterectomy	8	49	45	0	110	110	133	114	101	104	99	89	110	106	100	97			87	87	56	50	43	52	52	54	59	58	51	50			92	92	76	66	61	58	62	62
N1	1	54	160	57	1	hematochezia	-	N	-	16	27	20	0	137	120	115	107	92	87	87	84	84	85	85	98	93		85	86	74	69	65	62	59	63	63	63	61	67	63		97	94	85	77	71	68	64	68
N1	2	40	156	55	1	examination	-	N	-	13	40	20	0	111	118	101	92	96	95	97	95							66	72	61	53	60	57	59	57							76	79	71	62	68	66	68	66
N3	1	50	169	57	1	examination	-	N	-	9	59	40	0	142	139	121	106	103	104	99								78	80	76	65	64	65	67								94	85	88	74	73	74	74
N2	1	63	160	55	2	examination	-	N	-	9	18	0	0	136	136	99	96	89	87	88								70	70	67	66	62	63	61								68	68	74	73	68	68	67
N2	1	53	153	53	2	diarrhea	-	N	-	11	17	35	0	134	127	109	96	96	96	98	98							80	73	64	57	56	58	59	58							95	86	75	66	66	67	67	55
N3	1	53	170	66	2	examination	hypertension	N	-	10	58	25	0	142	142	111	107	98	94	94	87							70	70	67	66	60	57	61	58							84	85	77	76	69	66	68	64
N1	1	45	170	70	2	examination	-	N	-	8	46	0	0	130	133	110	105	105	105	105	104	108						92	91	78	81	76	74	74	77	80						99	101	85	86	81	81	81	83
N3	2	47	156	51	1	examination	-	Y	appendicectomy	13	36	30	0	125	115	100	96	93	97	98	99	97	100	99	111	96	106	71	76	60	56	57	57	56	60	62	68	67	68	65	71	84	82	69	65	66	67	65	69
N1	1	48	160	62	2	examination	-	N	-	11	1	45	1	150	130	121	123	127	115	105	103	105	122	114	125			86	85	79	81	78	73	76	70	70	76	74	79			104	95	88	91	87	82	82	78
N2	1	34	169	59	2	examination	-	N	-	15	40	20	0	133	128	122	122	110	112	105	100	102						82	68	64	63	62	71	55	60	55						93	83	78	78	72	79	66	69
N3	1	33	165	60	2	examination	-	N	-	11	34	35	0	126	126	120	116	117	113	109	109	107	107	103				87	87	74	62	60	64	62	63	55	60	54				95	95	85	74	74	75	73	74
N2	1	45	174	83	2	examination	-	Y	-	10	39	0	0	131	131	103	97	100	96	94	103	95						97	81	68	70	64	65	62	65	64						104	92	76	76	73	73	70	74
N2	2	42	165	60	1	examination	-	N	-	9	25	40	1	119	115	109	100	95	90	92	95	92	95	95	91			78	69	63	55	56	55	57	55	57	59	57	56			88	81	74	66	66	63	65	65
N1	1	34	169	64	1	examination	-	N	-	16	17	30	0	107	106	107	99	96	96	92	91							73	74	69	66	61	63	61	61							82	82	79	74	69	70	68	68
N1	1	33	172	78	1	stomachache	-	N	-	11	32	0	0	127	127	107	108	99	98	116	113							91	91	80	78	69	81	69	75							99	99	86	85	71	85	81	86
N1	2	47	172	63	2	examination	-	Y	Caesarean section	8	45	30	2	107	90	81	80	78	84	92	89	85	86	92	88	83		69	59	55	51	49	54	57	52	56	57	61	56	58		78	66	61	59	56	61	66	62
N1	2	59	161	63	2	examination	-	Y	cholecystectomy	10	32	10	0	156	156	98	82	79	93	97	83	79	85	86	93			83	83	57	48	47	55	59	50	50	54	54	57			94	94	67	56	55	64	67	58
N3	2	48	155	55	2	examination	-	Y	-	11	17	20	0	111	110	81	79	90	88									70	67	44	48	53	53									62	60	52	55	62	62
N2	1	43	162	69	1	examination	-	N	-	14	45	0	0	116	116	105	114	95	82	94	90							81	81	75	73	59	52	61	61							89	89	81	81	67	59	68	68
N1	2	28	160	48	1	examination	-	Y	-	15	36	0	0	104	108	96	91	95	101	96	93	92	96	102	97	93		76	78	72	63	70	68	71	62	66	67	67	65	67		84	85	77	69	74	75	76	69
N1	1	32	173	75	1	examination	-	N	-	16	33	10	0	124	123	111	104	96	99	105	112							83	74	72	62	56	62	61	76							93	87	81	71	65	70	73	84
N1	2	35	164	57	1	examination	-	N	-	15	41	5	0	130	117	93	92	90	96	96	91	95	91	83	83			86	69	58	54	56	64	61	58	59	55	48	52			97	78	66	62	64	71	70	65
N3	2	44	155	56	2	constipation	-	N	-	15	15	20	0	123	108	101	99	95	104	108	100	98	99	96				76	67	66	60	61	67	68	68	64	61	60				87	77	74	69	69	76	78	75
N2	1	24	168	62	1	examination	-	N	-	15	1	20	0	134	130	126	121	115	113	118								85	77	65	69	62	65	73								97	88	79	79	74	74	83
N2	2	51	152	50	2	examination	-	N	-	14	34	40	0	127	127	94	103	99	98	104	117	102	92	94				56	56	63	62	68	76	79	87	65	62	59				76	76	71	72	75	80	86	93
N1	2	43	158	49	2	examination	-	N	-	14	48	40	0	115	115	111	97	97	97	101	92	95						81	81	79	57	55	58	64	60	58						90	90	83	66	65	67	72	68
N1	1	32	170	73	2	diarrhea	-	N	-	8	59	0	0	122	120	110	101	103	98	103	99	105						49	71	53	54	48	57	56	57	53						62	82	65	65	63	67	67	67
N1	1	63	170	57	2	examination	-	Y	operation for carcinoma of rectum	14	49	5	0	126	126	106	95	93	94	97	106	102						63	63	56	53	52	56	58	63	64						78	78	69	63	62	66	67	73
N3	1	40	165	63	1	examination	-	N	-	11	48	40	1	107	116	92	94	92	92	93	92							86	83	74	72	66	66	71	71							96	92	78	76	72	72	77	75
N3	1	26	160	55	1	examination	-	N	-	15	17	20	1	116	118	106	100	100	99	100	97	101	98	94	111	98		83	86	65	62	59	57	58	59	57	56	54	66	60		90	93	75	71	69	67	67	68
N2	2	49	155	57	1	examination	-	Y	Caesarean section	11	24	20	0	132	136	114	101	100	95	98	96	96	94					86	78	67	70	66	80	64	66	65	65					96	92	77	77	74	85	71	73
N2	1	48	174	67	2	examination	-	N	0	10	14	10	0	144	136	116	105	101	100	97	98	100	100	96	96	90	105	99	76	80	65	59	64	56	63	56	68	64	60	51	68	103	90	88	74	70	71	66	71
N3	1	40	160	53	2	examination	-	Y	hysterectomy	10	53	30	0	128	130	95	94	84	88	85	93	105	108	119	118			77	78	58	57	58	52	52	63	66	68	82	90			90	90	65	66	63	60	60	70
N3	1	52	168	77	2	examination	-	N	-	14	27	0	0	136	136	115	102	106	98	103	91	91						92	92	80	74	71	78	76	68	66						102	102	87	81	80	73	80	73
N3	2	30	163	51	1	examination	-	N	-	13	59	40	0	114	110	110	94	96	90	99	101	98	97					75	65	68	57	51	48	57	62	58	59					84	76	77	67	62	58	67	70
N1	2	49	150	47	1	examination	-	N	-	9	30	50	0	94	110	97	85	80	86	101	93	86						48	73	60	57	56	53	65	65	58						60	82	69	63	62	63	73	71
N1	2	50	164	50	1	examination	-	Y	Caesarean section	13	43	5	0	116	108	90	87	94	85	84	91	91	96	101				73	63	56	57	57	55	53	60	59	63	66				95	93	65	50	54	70	75	74
N2	1	52	170	83	2	examination	-	Y	operation for carcinoma of colon	10	10	55	0	131	117	122	111	125	125	131	121							91	76	86	75	85	91	94	91							100	87	92	84	95	99	99	98
S	2	57	153	50	2	examination	-	N	-	13	57	20	0	121	99	90	93	92	98	105	93	90	87					73	57	52	49	48	53	64	55	55	53					85	68	61	60	49	65	73	64
N1	2	57	150	44	2	examination	-	Y	Caesarean section	14	26	0	0	100	92	91	88	81	89	93	87	84	92	89				75	64	65	64	54	61	58	55	59	61	58				79	71	72	70	61	66	67	63
S	2	33	155	60	2	constipation	-	Y	-	13	37	10	0	141	129	113	109	110	102	97	100	97						94	87	72	74	69	68	66	64	64						104	96	82	81	79	70	62	61
S	2	21	158	48	2	constipation	-	N	-	10	24	10	0	95	95	85	82	80	89	84	96							52	52	46	43	38	47	42	54							61	61	55	52	48	57	53	64
S	2	60	155	57	2	examination	-	Y	operation for prolapse of uterus	14	52	40	0	149	135	110	102	97	101	99	95	93	95	100	102			80	72	64	65	58	61	67	62	60	63	73	65			98	88	75	73	68	71	75	69
N2	2	62	159	50	2	constipation	-	N	-	15	6	20	0	121	125	128	97	106	94	95	105	109						73	57	66	54	54	53	52	60	69						85	74	82	65	66	63	62	79
S	2	32	160	51	1	examination	-	Y	Caesarean section	13	41	10	0	121	128	122	111	111	105	110	109							89	87	82	84	80	71	74	87							96	96	92	90	87	79	80	92
N1	1	24	166	52	2	examination	-	Y	operation for carcinoma of colon	14	0	40	0	109	107	103	96	93	100	100	103							63	56	65	55	55	54	64	66							75	69	65	55	55	54	64	66
N3	2	57	155	47	2	examination	-	N	-	13	51	30	0	119	115	93	90	86	80	86								57	53	52	50	46	44	52								72	69	62	59	56	53	59
S	2	48	155	53	1	examination	-	Y	Caesarean section	15	55	35	0	113	113	96	85	84	82									69	69	56	51	63	53									80	80	66	58	67	60
N2	1	33	175	70	2	examination	-	N	-	14	12	5	0	127	115	116	112	106	107	100								87	82	72	67	66	68	66								96	89	84	75	76	76	69
N2	1	41	170	63	1	examination	-	N	-	9	50	30	0	126	126	99	98	106	97	97	101							69	69	68	79	71	63	63	68							82	82	69	68	79	71	71	76
N2	1	46	168	68	2	examination	-	Y	exploratory laparatomy	15	28	5	0	139	124	124	111	105	100	95	105	118	102					88	85	71	64	72	71	60	66	60	61					99	92	83	74	81	77	69	75
S	2	61	157	54	2	examination	-	N	-	8	58	10	0	155	148	125	135	115	119	110	103	108						98	88	77	74	75	68	64	64	68						112	108	88	89	85	80	78	73
S	1	63	170	64	1	examination	-	Y	operation for carcinoma of colon	11	14	30	0	138	138	109	106	102	99	99								95	95	66	64	62	61	60								84	84	75	74	70	70	70
N3	2	40	159	53	1	examination	hypothyroidism	Y	appendicectomy	14	26	35	0	119	129	101	97	95	90	94	97							81	73	63	59	57	63	62	62							91	86	72	68	67	69	69	70
S	2	30	158	42	1	diarrhea	-	N	-	9	34	55	0	112	112	101	97	97	100	106	100							72	72	62	56	61	60	68	63							81	81	70	65	69	69	76	71
N3	2	47	165	57	2	examination	-	N	-	11	31	50	0	111	107	108	85	81	88									68	69	66	58	61	60									79	78	77	63	65	62
N2	1	37	180	80	1	examination	-	Y	cholecystectomy	10	8	0	0	118	114	96	98	94	89	97	93							72	78	65	62	62	64	63	69							82	86	73	71	70	69	71	74
S	1	50	162	72	2	examination	-	Y	operation for carcinoma of rectum	15	20	0	0	135	128	107	99	96	94	92	92	94						87	76	66	64	65	63	62	63	60						98	89	76	73	73	71	69	70
N2	1	40	160	62	1	examination	-	Y	appendicectomy	10	25	0	0	117	117	97	101	90	97	94	90							72	72	58	51	61	57	61	64							83	83	66	62	68	67	68	69
N3	1	43	170	61	1	examination	-	N	-	14	27	30	0	122	118	116	98	99	103	121	102	105	102	105				82	66	64	64	60	70	72	65	68	66	68				91	77	76	71	69	76	84	73
N2	1	51	162	75	2	examination	-	N	-	14	6	55	0	124	133	124	101	97	96	85								93	96	66	69	68	67	58								98	105	78	75	74	73	64
N2	1	44	161	61	2	examination	-	N	-	14	54	0	0	124	128	110	103	98	104	100	100	100	99					80	83	73	67	67	62	67	64	62	66					91	93	81	75	74	72	74	73
S	2	44	155	46	2	examination	-	N	-	9	33	50	0	127	127	104	99	100	110									65	65	68	67	71	66									72	72	75	75	78	77
S	1	46	167	52	1	examination	-	N	-	16	20	40	0	122		95	89	84	82	83	78	85	98	109	91	92		80		63	58	55	54	55	55	58	67	69	67	64	61	92		70	64	61	57	62	60
N3	2	26	162	63	1	examination	-	N	-	9	47	30	0	114	111	101	102	111	90	101								86	76	62	66	66	55	72								92	85	71	73	72	63	79
S	2	43	156	55	2	examination	-	N	-	16	2	20	0	113	113	100	93	93	90	91	95							71	71	68	63	66	67	65	66							79	79	76	70	72	72	71	73
S	2	25	160	46	2	examination	-	N	-	16	44	40	0	117	98	94	94	92	93	96	95	99	95					72	54	52	47	47	51	55	54	61	56					81	65	62	59	57	61	64	63
N3	1	30	189	87	1	hematochezia	-	N	-	10	56	40	0	108		88	90	87	89	86	88							67		65	51	54	54	51	51							78		70	60	62	62	60	61
N2	1	43	169	68	2	examination	-	Y	-	8	56	30	0	122	111	111	100	95	93	94	97							72	88	64	65	60	55	57	61							81	91	75	73	69	64	65	59
N3	1	58	169	63	2	constipation	hypertension	N	-	10	4	45	0	147	129	108	107	111	103	94	95	98						92	79	75	74	77	67	71	69	68						103	91	83	82	86	77	77	73
S	2	61	150	51	2	examination	-	N	-	16	22	0	0	161	160	120	116	102	108	95	91	96						83	83	59	64	59	56	55	55	58						103	103	73	75	69	68	64	64
N3	1	34	181	82	1	examination	-	N	-	9	14	0	0	130	125	105	106	112	107	106	97	95	94	95				96	82	71	63	66	57	69	64	56	59	61				101	93	79	73	77	68	76	72
N2	2	26	160	52	1	diarrhea	-	Y	-	10	25	25	0	124	116	108	100	100	104	106	108	111	109	110	110			79	73	71	62	64	61	69	73	78	72	73	74			88	83	79	70	72	71	77	81
N2	1	33	172	64	1	examination	-	N	-	13	29	0	0	125	119	101	98	108	112	108	112							80	74	67	60	67	72	68	71							89	86	74	79	77	80	77	81
S	2	59	159	51	2	examination	-	N	-	17	9	0	0	124	124	101	96	93	98	102	97	97	98	99	102	105	104	73	73	68	63	65	69	69	68	70	72	71	80	76	75	85	85	75	71	71	75	76	75
N2	1	30	170	70	1	examination	-	N	-	9	42	20	0	123	119	115	104	99	97	99	96	95	94					76	76	73	60	56	54	58	59	60	60					88	86	81	71	66	65	67	68
N3	1	30	167	73	2	examination	-	N	-	15	16	10	0	110	108	95	89	94	100	93	95	93	95					58	71	58	55	53	81	61	59	58	63					70	81	56	62	62	85	68	67
N3	2	29	158	71	2	examination	-	N	-	13	31	10	0	124	124	118	106	101	101	102								75	75	78	69	63	62	59								85	86	88	78	72	71	70
N3	1	30	180	91	1	examination	-	N	-	9	10	30	0	141	141	115	117	114	117	117	116	116	113	111				98	98	94	75	72	63	76	77	82	74	69				106	106	98	84	82	83	86	86
S	1	20	179	55	1	examination	-	N	-	13	59	20	0	130	130	111	108	108	111	108	104	104	93	101	109			83	84	68	65	60	56	59	65	67	58	64	68			94	94	78	73	71	69	70	74
N3	1	39	173	82	2	examination	-	N	-	10	30	20	0	141	141	123	110	114	108									94	94	71	70	66	66									104	104	85	79	75	76
N3	1	51	165	73	2	examination	-	Y	appendicectomy	10	44	45	0	123	123	106	101	96	84	88								91	91	74	75	60	69	64								98	98	80	81	69	73	70
S	2	61	159	51	2	examination	-	Y	operation for carcinoma of colon	9	37	40	0	155	156	108	91	98	95	98								80	75	61	61	54	57	60								96	96	73	70	65	67	69
S	1	47	170	50	1	examination	-	N	-	14	28	0	0	103	108	97	85	84	85	88	99							73	74	67	60	57	62	61	67							80	81	74	66	63	67	67	74
N3	1	46	180	90	1	examination	-	Y	LC	10	15	50	0	120	122	101	91	93	89	93	96							98	97	64	66	65	63	64	70							103	90	74	72	72	69	72	76
N3	1	43	168	55	1	examination	-	Y	appendicectomy	13	44	20	0	111	111	106	91	89	86	89								79	79	62	59	57	54	61								87	87	73	67	64	62	68
N2	2	60	155	57	2	examination	-	Y	-	15	52	40	0	149	135	110	102	97	101	99	95	93	95	100	102			80	72	64	65	58	61	67	62	60	63	73	65			96	88	75	73	68	71	75	69
N1	2	58	160	59	2	examination	-	Y	-	15	4	40	0	137	120	116	117	116	117	112	113	112	118					75	65	64	61	62	62	68	66	64	65					90	80	78	75	75	74	79	78
N3	2	28	171	65	2	examination	-	N	-	8	40	30	0	139	117	113	111	119	118									78	75	73	75	77	76									88	84	83	84	86	84
N3	2	51	162	52	2	examination	-	N	-	16	1	30	0	130	130	123	102	100	101	109	99	99	99					99	99	65	60	68	64	73	69	65	63					106	106	79	69	76	73	81	76
S	1	50	170	55	1	examination	-	N	-	15	29	30	0	141	141	142	136	120	132	123	116	118						92	92	93	84	91	91	91	87	89						99	99	98	99	93	99	98	94
N2	2	53	156	50	2	examination	-	N	-	15	40	35	0	116	112	107	104	101	96	98	99	94						75	76	69	62	62	62	65	12	64						86	85	78	71	70	70	72	70
N1	2	45	165	56	2	examination	-	N	-	9	0	0	0	125	124	119	115	108	106	107	107	107	108	107				75	78	69	71	67	68	65	68	67	65	64				86	89	81	77	78	64	76	76
N2	2	48	160	66	1	examination	-	N	-	14	23	30	0	154	140	100	110	81	103	90	93							83	76	59	98	56	60	65	62							97	86	68	99	62	71	68	66
N3	2	38	158	56	2	stomachache	-	Y	-	10	59	50	0	106	106	94	93	90	94	94								64	64	61	54	59	56	60								73	73	68	63	66	66	68
N1	1	35	175	60	1	examination	-	N	-	14	36	25	0	133	119	116	107	101	104	106	119	107						78	64	61	56	54	59	63	64	61	64					93	77	73	68	64	69	73	73
N3	2	31	160	59	1	constipation	-	N	-	10	5	0	0	105	105	100	92	87	90	90	92	86						66	66	60	58	55	54	61	55	52						75	75	70	66	62	53	68	64
N3	2	54	169	72	2	examination	-	N	-	10	54	10	0	126	138	122	122	122	120	112	116							93	90	83	88	83	83	83	80							100	100	92	94	89	91	90	85
N2	2	47	160	50	2	examination	-	N	-	9	16	25	0	111	105	100	97	95	97	101	98	101	96	96				81	73	67	64	65	67	73	67	70	69	68				88	80	74	71	72	74	80	74
N1	1	41	176	75	2	examination	-	N	-	15	45	0	0	115	112	106	103	100	99	103	99	102						79	76	57	62	60	65	61	60	60						88	84	75	68	71	69	74	71
S	2	61	155	47	2	examination	-	N	-	15	52	40	0	119	102	94	87	93	93	103	97	93	87					71	60	58	54	62	62	66	62	61	55					84	71	66	62	69	69	73	70
N2	2	52	158	65	2	examination	-	Y	-	10	58	0	0	126	126	106	103	99	104	120	108	107						72	72	71	66	62	79	77	70	73						64	64	79	74	71	85	86	78
N2	2	41	151	58	1	examination	-	Y	-	14	44	20	1	126	124	121	115	102	96	90	88	91						96	90	83	72	70	61	62	56	56						103	98	88	82	77	70	68	64
N1	1	18	179	60	2	diarrhea	-	N	-	10	40	45	0	108	108	102	106	103	102	101	97	95						84	84	51	51	49	47	48	51	48						62	62	64	64	64	61	61	51
N1	2	29	163	50	2	examination	asthma	Y	Caesarean section	14	2	10	0	110	104	104	98	98	99	103	104	101						71	63	63	57	57	58	61	64	69						79	71	71	66	67	67	70	73
S	2	34	164	57	1	examination	-	Y	-	15	34	0	0	110	110	104	99	86	91	93	100	90						73	73	68	56	56	54	65	62	53						68	68	67	66	64	63	71	69
S	2	39	150	51	1	examination	-	N	-	15	6	50	0	112	112	107	94	88	87	93	105	98						68	68	68	62	57	56	58	65	62						80	80	77	68	64	63	66	75
N3	1	54	169	72	2	examination	-	N	-	10	54	10	0	126	138	122	122	122	120	112	116							93	90	83	88	83	83	83	80							90	100	92	94	89	91	90	85
N1	1	35	175	60	1	examination	-	N	-	14	36	25	0	133	119	116	107	101	104	106	106	119	107					78	64	61	56	54	59	63	64	61	64					93	77	73	68	64	69	73	73
N2	2	38	158	56	2	stomachache	-	Y	-	10	59	50	0	106	106	94	93	90	94	94								64	64	61	54	59	56	60								73	73	68	63	66	66	68
N3	2	31	160	59	1	constipation	-	N	-	10	15	0	0	105	105	100	92	87	90	90	92	86						66	66	60	58	55	54	61	55	52						75	75	70	66	62	53	61	55
[truncated: 208 more columns]
